# Supplementary material for: Rosmarinic Acid and Sodium Citrate Have a Synergistic Bacteriostatic Effect against Vibrio Species by Inhibiting Iron Uptake
Source: Int J Mol Sci. 2021 Dec 1;22(23):13010. doi: 10.3390/ijms222313010 (PMC8657459; doi:10.3390/ijms222313010)
Supplement: Supplementary file 1 [file ijms-22-13010-s001.zip]

Archive with 1 entries (1 files):
- ijms-1473712-supplementary.pdf
